# Supplementary material for: Quantifying cell densities and biovolumes of phytoplankton communities and functional groups using scanning flow cytometry, machine learning and unsupervised clustering
Source: PLoS One. 2018 May 10;13(5):e0196225. doi: 10.1371/journal.pone.0196225 (PMC5945019; doi:10.1371/journal.pone.0196225)
Supplement: S2 Dataset — Column ‘name_size_corrected’ contains the corrected taxon names that may be used for matching with other databases, with rare exceptions for taxa that could not be identified to a species level (e.g. 2018Div. Cryptophyceen’). (CSV) [file pone.0196225.s015.csv]

name_size_corrected	taxon	synonyms	notes_size	volume_um.3
Achnanthes sp	Achnanthes sp.			200
Acutodesmus acuminatus	Scenedesmus acuminatus	Scenedesmus acuminatus		300
Aphanizomenon flos-aquae	Aphanizomenon fl.-aq.			70
Aphanocapsa elachista	Aphanocapsa elachista	Aphanocapsa conferta		2.5
Aphanothece sp	Aphanothece sp.			10
Asterionella formosa	Asterionella formosa			450
Bicosoeca sp	Bicosoeca sp.			100
Bitrichia chodatii	Bitrichia chodatii			100
Botryococcus braunii	Botryococcus braunii			550
Carteria sp	Carteria sp. (Tetraselmis)			700
Ceratium hirundinella	Ceratium hirundinella			45000
Chlamydomonas sp	Chlamydomonas sp.			1500
Chlorella sp	Chlorella sp.			15
Chromulina sp	Chromulina sp.			110
Chroococcus sp	Chroococcus sp.			100
Chroomonas sp	Chroomonas sp.			80
Closterium acutum	Closterium acutum			650
Closterium acutum var variabile	Closterium ac. var. variab.	Closterium pseudospirotaenium var variabile		550
Closterium pronum	Closterium pronum			4500
Closterium sp	Closterium sp.			1500
Cocconeis sp	Cocconeis sp.			1300
Coelastrum microporum	Coelastrum microporum			250
Coelastrum reticulatum	Coelastrum reticulatum			200
Coelosphaerium sp	Coelosphaerium sp.			15
Cosmarium depressum var Planctonicum	Cosmarium depr. plankt.	Cosmarium depressum var Limneticum		1200
Crucigenia sp	Crucigenia sp.			150
Crucigenia tetrapedia	Crucigenia tetrapedia			60
Cymbella sp	Cymbella sp.			2000
Desmodesmus armatus	Scenedesmus armatus	Scenedesmus armatus		250
Diatoma sp	Diatoma sp.			1100
Dinobryon bavaricum	Dinobryon bavaricum			550
Dinobryon divergens	Dinobryon divergens			550
Dinobryon sociale	Dinobryon soziale			550
Div. Chrysoflagellaten	Div. Chrysoflagellaten	NA		NA
Dolichospermum flosaquae	Anabena fl.-aq.	Anabaena flos-aquae		150
Dolichospermum solitarium	Anabena solitaria	Anabaena solitaria		860
Elakatothrix gelatinosa	Elakatothrix gelatinosa			200
Erkenia sp	Erkenia sp.			50
Eutetramorus sp	Eutetramorus sp.			150
Fragilaria acus	Synedra acus	Synedra acus / Fragilaria ulna var acus / Synedra oxyrhynchus var acus / Synedra affinis var arcus / Synedra goulardi var acus / Fragilaria ulna f acus		950
Fragilaria capucina	Fragilaria capucina			360
Fragilaria crotonensis	Fragilaria crotonensis			700
Gomphosphaeria aponina	Woronichinia aponina			190
Goniomonas truncata	Cyathomonas truncata	Cyathomonas truncata		300
Gymnodinium helveticum	Gymnodinium helv.			18000
Gymnodinium lantzschii	Gymnodinium lantzschii			1100
Gymnodinium sp	Gymnodinium sp.			1500
Hormidium sp	Hormidium			170
Katablepharis sp	Katablephris sp.			200
Kephyrion sp	Kephyrion sp.			70
Kirchneriella sp	Kirchneriella sp.			180
Lagerheimia sp	Lagerheimia sp.	Chodatella sp		680
Leptothrix echinata	Leptothrix echinata			1
Mallomonas acaroides	Mallomonas acaroides			3200
Melosira varians	Melosira sp.			4600
Microcystis aeruginosa	Microcystis aerug.			48
Microcystis sp	Microcystis sp.			60
Monoraphidium minutum	Monoraphidium minutum			40
Monoraphidium sp	Monoraphidium sp.			220
Navicula sp	Navicula sp.			300
Nephrocytium sp	Nephrocytium			350
Nitzschia acicularis	Nitzschia acicularis			170
Nitzschia sp	Nitzschia sp.			200
Oscillatoria/Limnothrix/Planktothrix sp	Pseudoanabena sp.			70
Pediastrum duplex	Pediastrum duplex			350
Peridinium aciculiferum	Peridinium aciculiferum			15000
Peridinium cinctum	Peridinium cinctum			25000
Peridinium willei	Peridinium willei			25000
Phacotus sp	Phacotus sp.			200
Pseudopediastrum boryanum	Pediastrum boryanum	Pediastrum boryanum		350
Pseudopedinella erkensis	Pseudopedinella erk.			550
Rhodomonas sp	Rhodomonas sp.			150
Salpingoeca sp	Salpingoeca sp.			300
Scenedesmus ellipticus	Scenedesmus linearis	Scenedesmus linearis		250
Sonstige Dinocysten	Sonstige Dinocysten	NA		NA
Spirulina sp	Spirulina sp.			50
Staurastrum sp	Staurastrum sp.			15000
Synedra cyclopum	Synedra cyclopum			600
Tetraedron minimum	Tetraedron minimum			70
Ulnaria delicatissima var angustissima	Synedra acus ang.	Synedra acus var angustissima / Fragilaria ulna var angustissima		2400
Woronichinia naegeliana	Woronichinia naeg.	Coelosphaerium naegelianum		75
Synechococcus sp	Synechococcus		small	50
Ochromonas sp	Ochromonas sp.			370
Cyclotella sp	Cyclotella sp.			1350
Cyclotella sp	Cyclotella klein bis 7µ Ø		small	75
Stephanodiscus sp	Stephanodiscus klein bis 7µ Ø		small (<7 um)	50
Stephanodiscus sp	Stephanodiscus sp.		intermediate (7-15 um)	450
Cyclotella radiosa	Cyclotella comta			4000
Ceratium sp	Cysten von Ceratium		cysts	40000
Cryptomonas sp	Cryptomonas sp.			2500
Div. Cryptophyceen	Div. Cryptophyceen			2500
Euglena sp	Euglena sp.			3000
Ankyra ancora	Ankyra ancora			150
Div. Chloro 7 µ Ø	Div. Chloro 7 µ Ø		small	200
Cosmarium sp	Cosmarium sp.			2500
Mougeotia sp	Mougeotia sp.			1100
